# Supplementary material for: Effect of Bt-Cry1Ab Maize Commercialization on Arthropod Community Biodiversity in Southwest China
Source: Insects. 2025 Nov 5;16(11):1132. doi: 10.3390/insects16111132 (PMC12653073; doi:10.3390/insects16111132)
Supplement: Supplementary file 1 [file insects-16-01132-s001.zip]

Archive with 1 entries (1 files):
- insects-3950711-supplementary.pdf
